# Supplementary material for: Integrated Genomic Profiling of Pediatric Acute Lymphoblastic Leukemia: Genomic Landscape, Risk Stratification and Association of RAS Pathway Mutations with Early Treatment Response
Source: Int J Mol Sci. 2026 May 18;27(10):4517. doi: 10.3390/ijms27104517 (PMC13207613; doi:10.3390/ijms27104517)
Supplement: Supplementary file 1 [file ijms-27-04517-s001.zip]

Archive with 1 entries (1 files):
- ijms-4310461-supplementary.pdf
